# Supplementary material for: The first Laboulbeniales (Ascomycota, Laboulbeniomycetes) from an American millipede, discovered through social media
Source: MycoKeys. 2020 May 14;67:45–53. doi: 10.3897/mycokeys.67.51811 (PMC7242483; doi:10.3897/mycokeys.67.51811)
Supplement: XML Treatment for Troglomyces [file mycokeys.67.51811-treatment1.xml]

<!DOCTYPE tp:taxon-treatment
  PUBLIC "-//TaxonX//DTD Taxonomic Treatment Publishing DTD v0 20100105//EN" "tax-treatment-NSO.dtd">
<tp:taxon-treatment xmlns:tp="http://www.plazi.org/taxpub"><tp:treatment-meta><kwd-group><label>Taxon classification</label><kwd><named-content xmlns:xlink="http://www.w3.org/1999/xlink" content-type="kingdom">Fungi</named-content></kwd></kwd-group><mixed-citation publication-type="journal"><person-group><name><surname>Santamaria</surname><given-names>Sergi</given-names></name><name><surname>Enghoff</surname><given-names>Henrik</given-names></name><name><surname>Reboleira</surname><given-names>Ana Sofia</given-names></name></person-group><article-title>The first <tp:taxon-name><tp:taxon-name-part taxon-name-part-type="order">Laboulbeniales</tp:taxon-name-part></tp:taxon-name> (<tp:taxon-name><tp:taxon-name-part taxon-name-part-type="phylum">Ascomycota</tp:taxon-name-part></tp:taxon-name>, <tp:taxon-name><tp:taxon-name-part taxon-name-part-type="class">Laboulbeniomycetes</tp:taxon-name-part></tp:taxon-name>) from an American millipede, discovered through social media</article-title><source>MycoKeys</source><day>14</day><month>5</month><year>2020</year><volume>67</volume><fpage>45</fpage><lpage>53</lpage><pub-id pub-id-type="doi">10.3897/mycokeys.67.51811</pub-id></mixed-citation></tp:treatment-meta><tp:nomenclature><label>Genus</label><tp:taxon-name><object-id xmlns:xlink="http://www.w3.org/1999/xlink" content-type="arpha" xlink:type="simple">6F9DE3D3-0534-578D-9BBC-5F75B309A020</object-id>
            <tp:taxon-name-part taxon-name-part-type="genus" reg="Troglomyces">Troglomyces</tp:taxon-name-part>
          </tp:taxon-name><tp:taxon-authority>S. Colla, Nuovo Giornale Botanico Italiano 39: 450 (1932).</tp:taxon-authority></tp:nomenclature><tp:treatment-sec sec-type="type species" id="SECID0EJLAC"><title>Type species.</title><p><italic><tp:taxon-name><tp:taxon-name-part taxon-name-part-type="genus" reg="Troglomyces">T.</tp:taxon-name-part> <tp:taxon-name-part taxon-name-part-type="species" reg="manfrediae">manfrediae</tp:taxon-name-part></tp:taxon-name></italic> S. Colla</p></tp:treatment-sec><tp:treatment-sec sec-type="description" id="SECID0E1LAC"><title>Brief description.</title><p>Receptacle three-celled. Cell III very narrow and adnate to the perithecium. Perithecium with 5-6 outer wall cells in each vertical row. Perithecial apex typically with four protruding lips. Nine species.</p></tp:treatment-sec></tp:taxon-treatment>
