# Supplementary material for: The first Laboulbeniales (Ascomycota, Laboulbeniomycetes) from an American millipede, discovered through social media
Source: MycoKeys. 2020 May 14;67:45–53. doi: 10.3897/mycokeys.67.51811 (PMC7242483; doi:10.3897/mycokeys.67.51811)
Supplement: XML Treatment for Troglomyces twitteri [file mycokeys.67.51811-treatment2.xml]

<!DOCTYPE tp:taxon-treatment
  PUBLIC "-//TaxonX//DTD Taxonomic Treatment Publishing DTD v0 20100105//EN" "tax-treatment-NSO.dtd">
<tp:taxon-treatment xmlns:tp="http://www.plazi.org/taxpub"><tp:treatment-meta><kwd-group><label>Taxon classification</label><kwd><named-content xmlns:xlink="http://www.w3.org/1999/xlink" content-type="kingdom">Fungi</named-content></kwd><kwd><named-content xmlns:xlink="http://www.w3.org/1999/xlink" content-type="order">Laboulbeniales</named-content></kwd><kwd><named-content xmlns:xlink="http://www.w3.org/1999/xlink" content-type="family">Laboulbeniaceae</named-content></kwd></kwd-group><mixed-citation publication-type="journal"><person-group><name><surname>Santamaria</surname><given-names>Sergi</given-names></name><name><surname>Enghoff</surname><given-names>Henrik</given-names></name><name><surname>Reboleira</surname><given-names>Ana Sofia</given-names></name></person-group><article-title>The first <tp:taxon-name><tp:taxon-name-part taxon-name-part-type="order">Laboulbeniales</tp:taxon-name-part></tp:taxon-name> (<tp:taxon-name><tp:taxon-name-part taxon-name-part-type="phylum">Ascomycota</tp:taxon-name-part></tp:taxon-name>, <tp:taxon-name><tp:taxon-name-part taxon-name-part-type="class">Laboulbeniomycetes</tp:taxon-name-part></tp:taxon-name>) from an American millipede, discovered through social media</article-title><source>MycoKeys</source><day>14</day><month>5</month><year>2020</year><volume>67</volume><fpage>45</fpage><lpage>53</lpage><pub-id pub-id-type="doi">10.3897/mycokeys.67.51811</pub-id></mixed-citation></tp:treatment-meta><tp:nomenclature><tp:taxon-name><object-id xmlns:xlink="http://www.w3.org/1999/xlink" content-type="arpha" xlink:type="simple">B755FBCF-CB40-555F-9B7B-383FDA7127FC</object-id>
            <tp:taxon-name-part taxon-name-part-type="genus" reg="Troglomyces">Troglomyces</tp:taxon-name-part>
            <tp:taxon-name-part taxon-name-part-type="species" reg="twitteri">twitteri</tp:taxon-name-part>
            <object-id xmlns:xlink="http://www.w3.org/1999/xlink" content-type="mycobank" xlink:type="simple">834938</object-id>
          </tp:taxon-name><tp:taxon-authority>Santam., Enghoff &amp; Reboleira</tp:taxon-authority><tp:taxon-status xmlns:xlink="http://www.w3.org/1999/xlink" xlink:type="simple">sp. nov.</tp:taxon-status><xref ref-type="fig" rid="F2">Figure 2</xref></tp:nomenclature><tp:treatment-sec sec-type="diagnosis" id="SECID0EZNAC"><title>Diagnosis.</title><p>Septa II–III and II–VI approximately at the same level. Dorsal and ventral margin of cell II of equal to subequal height, in contrast to all other <italic><tp:taxon-name><tp:taxon-name-part taxon-name-part-type="genus" reg="Troglomyces">Troglomyces</tp:taxon-name-part></tp:taxon-name></italic>, such that cell II is not adnate to either cell VI or the perithecium. Primary appendage branched. Perithecial apex bearing four slightly protruding lips, one of them being longer.</p></tp:treatment-sec><tp:treatment-sec sec-type="Types" id="SECID0ERPAC"><title>Types.</title><p><bold><italic>Holotype</italic></bold>: USA, Georgia, Peach County, Fort Valley, 25 Feb 1984, Jerry A. Payne leg., “Leaf litter in hardwood forest”, on <italic><tp:taxon-name><tp:taxon-name-part taxon-name-part-type="genus" reg="Cambala">Cambala</tp:taxon-name-part> <tp:taxon-name-part taxon-name-part-type="species" reg="annulata">annulata</tp:taxon-name-part></tp:taxon-name></italic>, RL Hoffman 1984 det. (host: <named-content xmlns:xlink="http://www.w3.org/1999/xlink" content-type="dwc:institutional_code" xlink:type="simple">MNHN</named-content> GA-003-5, slide: C-F-95157, deposited at <abbrev xmlns:xlink="http://www.w3.org/1999/xlink" content-type="institution" xlink:title="Natural History Museum of Denmark in Copenhagen" id="ABBRID0ENAAE" xlink:type="simple">NHMD</abbrev>). <bold><italic>Paratypes</italic></bold>: Same data as the holotype (host: <named-content xmlns:xlink="http://www.w3.org/1999/xlink" content-type="dwc:institutional_code" xlink:type="simple">MNHN</named-content> GA003, slides: GA003-1, GA003-2, GA003-3, GA003-4, deposited at <named-content xmlns:xlink="http://www.w3.org/1999/xlink" content-type="dwc:institutional_code" xlink:type="simple">MNHN</named-content>); USA, North Carolina, Swain Co., Smokemont Campground in Great Smoky Mountains National Park, 10 Aug 1981, H. Enghoff &amp; R.M. Shelley leg., on <italic><tp:taxon-name><tp:taxon-name-part taxon-name-part-type="genus" reg="Cambala">Cambala</tp:taxon-name-part> <tp:taxon-name-part taxon-name-part-type="species" reg="hubrichti">hubrichti</tp:taxon-name-part></tp:taxon-name></italic> Hoffman, H. Enghoff det. (host: <abbrev xmlns:xlink="http://www.w3.org/1999/xlink" content-type="institution" xlink:title="Natural History Museum of Denmark in Copenhagen" id="ABBRID0EKBAE" xlink:type="simple">NHMD</abbrev> 621689, slides: C-F-95156, C-F-95155, C-F-95154, C-F-95153, deposited at <abbrev xmlns:xlink="http://www.w3.org/1999/xlink" content-type="institution" xlink:title="Natural History Museum of Denmark in Copenhagen" id="ABBRID0EPBAE" xlink:type="simple">NHMD</abbrev>).</p></tp:treatment-sec><tp:treatment-sec sec-type="description" id="SECID0EUBAE"><title>Description.</title><p>Thallus hyaline, except for the blackened foot. <bold><italic>Basal cell of the receptacle</italic></bold> (I) about twice as long as broad, enlarged distally. <bold><italic>Suprabasal cell of the receptacle</italic></bold> (II) pentagonal, isodiametric, up to 1.5 times as long as broad, margins parallel to somewhat broadened distally. Septa II-III and II-VI variably oblique, located approximately at the same level. Septum II-VI slightly longer than II-III. <bold><italic>Cell III</italic></bold> very narrow, up to 8 times longer than broad; adnate to the perithecium along half or three quarters of the latter’s length. <bold><italic>Primary appendage</italic></bold> branched above the first or, more frequently, the second cell, into several simple or once ramified branches; surpassing the perithecial apex. Basal and suprabasal cells of appendage similar in size and shape; about two times as long as broad. Primary septum (Fig. <xref ref-type="fig" rid="F2">2C</xref>, “a”) slightly constricted and strongly oblique. Only one antheridium has been seen in an immature thallus, as a simple phialid on a branch of the primary appendages (Fig. <xref ref-type="fig" rid="F2">2G</xref>, “an”). <bold><italic>Perithecial stalk cell</italic></bold> (VI) very inconspicuous, strongly flattened (Fig. <xref ref-type="fig" rid="F2">2B</xref>, <xref ref-type="fig" rid="F2">2F</xref>, “VI”). <bold><italic>Perithecium</italic></bold> ovoidal, broadest at the middle or third basal part, gradually tapering upwards. Apex bearing four not quite protruding lips, one of them slightly longer (Fig. <xref ref-type="fig" rid="F2">2E</xref>, arrow). A small tooth-like outgrowth on the outer side near the apex (Fig. <xref ref-type="fig" rid="F2">2F</xref>, arrow).</p></tp:treatment-sec><tp:treatment-sec sec-type="description" id="SECID0EUFAE"><title>Measurements.</title><p>Length from foot to apex of perithecium 81–129 µm. Perithecium (including basal cells) 45–66 × 14–23 µm. Appendage maximum length if undamaged, from primary septum 61–76 µm.</p></tp:treatment-sec><tp:treatment-sec sec-type="etymology" id="SECID0EAGAE"><title>Etymology.</title><p>Named after the social media platform Twitter, where it was observed for the first time.</p><fig id="F2" position="float" orientation="portrait"><object-id xmlns:xlink="http://www.w3.org/1999/xlink" content-type="doi" xlink:type="simple">10.3897/mycokeys.67.51811.figure2</object-id><object-id xmlns:xlink="http://www.w3.org/1999/xlink" content-type="arpha" xlink:type="simple">3E743D1B-C707-5A68-AD0A-3FB088897820</object-id><label>Figure 2.</label><caption><p><italic><tp:taxon-name><tp:taxon-name-part taxon-name-part-type="genus" reg="Troglomyces">Troglomyces</tp:taxon-name-part> <tp:taxon-name-part taxon-name-part-type="species" reg="twitteri">twitteri</tp:taxon-name-part></tp:taxon-name></italic> Santam., Enghoff &amp; Reboleira, sp. nov. <bold>A–D</bold> mature thalli with labelling of cells and other elements in <bold>B, C E, F</bold> detail of perithecium at two focusing levels to show the slightly longer lip (<bold>E</bold>, arrow), and tooth-like outgrowth (<bold>F</bold>, arrow). In Fig. <bold>F</bold>, cell VI is labelled <bold>G</bold> detail of an immature thallus showing the trichogyne (tr) and the antheridium (an). Scale bars: 50 µm (<bold>A–D</bold>), 25 µm (<bold>E–G</bold>). Photographs from: slides GA003-1 (<bold>A, D</bold>), GA003-2 (<bold>E–G</bold>), and C-F-95157 (<bold>B, C</bold>).</p></caption><graphic xmlns:xlink="http://www.w3.org/1999/xlink" xlink:href="mycokeys-67-045-g002.jpg" position="float" orientation="portrait" xlink:type="simple" id="oo_409854.jpg"><uri content-type="original_file" xlink:type="simple">https://binary.pensoft.net/fig/409854</uri></graphic></fig></tp:treatment-sec></tp:taxon-treatment>
